# Supplementary material for: Metagenomic Next-Generation Sequencing of the 2014 Ebola Virus Disease Outbreak in the Democratic Republic of the Congo
Source: J Clin Microbiol. 2019 Aug 26;57(9):e00827-19. doi: 10.1128/JCM.00827-19 (PMC6711896; doi:10.1128/JCM.00827-19)
Supplement: Supplemental file 2 [file JCM.00827-19-s0002.xlsx]

## Sheet: Table S2
Table S2. XGen biotinylated lockdown capture probe sequences by IDT Technologies for ZEBOV genome enrichment. Sequences were designed to tile across complete ZEBOV genomes in the National Center of Biotechnology Information (NCBI) Genbank database as of December 18,2014.
Sequence Name	Sequence
KJ660347_nt18689	TTAGGTGTAATAACTTTAACATTTTTGTCTAGTAAGCTACTATTCCATTCAGAATGATAAAATTAAAAGAAAAGACATGACTGTAAAATCAGAAATACCTTCTTTACAATATAGCAGACT
KJ660347_nt18573	AACACGACTTCTTAAAACAAAACTGATCTTTAAGATTAAGTTTTTTATAATTGTCATTGCTTTAATTTGTCGATTTAAAAATGGTGATAGCCTTAATCTTTGTGTAAAATAAGAGATTAG
KJ660347_nt18457	TAATAAACTCCGCACTCTTTATAATTAAGCTTTAACGATAGGTCTGGGCTCATATTGTTATTGATATAGTAATGTTGTATCAATATCTTGCCAGATGGAATAGTGCTTTGGTTGATAACA
KJ660347_nt18341	ACGAAAGGAGTCCTTACATTATACACTATATTTGGCCTCTCTCCCTGCGTGATAATCAAAAAATTCACAATACAGCATGTGTGACATATTACTGCTGCAATGAGTCTAACGCAACATAAT
KJ660347_nt18225	GTGCATAGTATTTTGATACTTGTAAAGGTTGGTTATCAACATACAGATTATAAAAAACTCATAAATTGCTCTCATACATCATCTTGATCTGATTTCAATAAATAACTATTTAGATAACGA
KJ660347_nt18109	TAGTTCAAACCTTATATTTACATAGAATGCAGGATTCTGAAGTTAAGCTTATCGAAAGGCTGACAGGGCTTCTGAGTTTATTTCCAGATGGTCTCTACAGGTTCGATTGAATAACCGTGC
KJ660347_nt17993	ACAAGCATTAAAACATAATGGGACATGGCAAGCTGAGTTTAAGAAATTACCAGAGTTGATTAGTGTGTGCAATAGGTTCTATCATATTAGAGATTGTAATTGTGAAGAACGTTTCTTAGT
KJ660347_nt17877	ACCAATGATTATAATCAACAGCGACAAAGTCGGACTCAAACATATCACTTTATTCGTACTGCAAAAGGACGAATCACAAAACTAGTCAATGATTATTTAAAATTCTTTCTTATTGTACAA
KJ660347_nt17761	TTCCATCATTAGAGAAAGTACTATACCACAGGTATAACCTTGTCGATTCAAAAAGAGGTCCACTAGTCTCTGTCACTCAGCACTTAGCACATCTTAGGGCAGAGATTCGAGAATTGACCA
KJ660347_nt17645	TAAGCAGGTAATACTTACGGCATTGCAACTGCAAATTCAACGGAGCCCATACTGGCTAAGTCATTTAACTCAGTATGCTGACTGCGATTTACATTTAAGCTATATCCGCCTTGGTTTTCC
KJ660347_nt17529	ACTGGGTATTTAATTAAGCCAATAACGTCAAGTGCCAGGTCTAGTGAGTGGTATCTTTGTCTGACGAACTTCTTATCAACTACACGTAAGATGCCACACCAAAACCATCTCAGTTGTAAG
KJ660347_nt17413	AATTGATCTTACACCATGTTGATCCCAGCGTATTGAAAGCAGTGGTCCTTAAAGTCTTTCTAAGTGATACCGAGGGTATGTTATGGCTAAATGATAATCTAGCCCCGTTTTTTGCCACTG
KJ660347_nt17297	TCCTACTTGGTTTAAAGACCAAAGAGCAAGGCTACCTAGGCAAGTCGAGGTTATAACCATGGATGCAGAGACGACAGAGAATATAAACAGATCGAAATTGTACGAAGCTGTACATAAATT
KJ660347_nt17181	ATAGTATCAGGAATGACTACTCCTAGGATGCTTCTACCTGTTATGTCAAAATTCCATAATGACCAAATTGAGATTATTCTTAACAACTCAGCAAGCCAAATAACAGACATAACAAATCCT
KJ660347_nt17065	CGGCTGTGACGCTGGCAGAGGGAGAAGGTGCTGGTGCCTTACTATTGATTCAGAAATACCAAGTTAAGACCTTATTTTTCAACACGCTAGCTACTGAGTCCAGTATAGAGTCAGAAATAG
KJ660347_nt16949	CTTACGGCAATTGAGATCCGTCATTGATACCACAGTTTATTGTAGGTTTACCGGTATAGTCTCGTCCATGCATTACAAACTTGATGAGGTCCTTTGGGAAATAGAGAATTTTAAGTCGGC
KJ660347_nt16833	GAAGGTCATCAAATAATCTCACATCGTCTAGTCCTACCTTTCTTTACATTATCTCAAGGGACACGCCAATTAACGTCATCCAATGAGTCACAAACCCAAGATGAGATATCAAAGTACTTA
KJ660347_nt16717	CGTCGTTCCAGTCATTTCTAAGTGACTCTGCTTGCGGTACAGCAAACCCAAAACTAAATTTCGATAGATCGAGACACAATGTGAAATCTCAGGATCATAACTCAGCATCCAAGAGGGAAG
KJ660347_nt16601	AAGTCAAGAACAAACCACCAGAGATCCACATGATGGCACTGAACGGAGTCTAGTCCTGCAAATGAGCCATGAAATAAAAAGAACGACAATTCCACAAGAGAACACGCACCAGGGTCCGTC
KJ660347_nt16485	TTCCATGCGTCATTGGCGTACTGGAGGAGCAGGCACAGAAACAGCAACCGAAAAGACTTGACAAGAAACTCTTCAACTGGATCAAGCACAAACAACAGTGATGGTCATATTAAGAGAAGT
KJ660347_nt16369	TAGAACTGCTGGTGCATGATTCATCAAGACACCAGGCTTTTAAAACTACCATAAATGATCATGTACATCCTCACGACAATCTTGTTTACACATGTAAGAGTACAGCCAGCAATTTCTTCC
KJ660347_nt16253	TCTTACATTTGTAAAGGAATGGATAATTAATCGCGGAACAATTGTCCCTTTATGGATAGTATATCCATTAGAGGGTCAAAATCCAACACCTGTTAATAATTTCCTCCATCAGATCGTAGA
KJ660347_nt16137	ATGTCACGATTAATGAGTATTGATCCCCATTTTTCTATTTACATAGGCGGTGCTGCAGGTGACAGAGGACTCTCAGATGCGGCCAGGTTATTTTTGAGAACGTCCATTTCATCTTTTCTT
KJ660347_nt16021	TTCGGACTAAGAAATTAACACTTGACAATTTTTTATATTACTTAACTACCCAAATTCATAATCTACCACATCGCTCATTGCGAATACTTAAGCCAACATTCAAACATGCAAGCGTTATGT
KJ660347_nt15905	CCCAATTAGCAGTGGAGAAACAAGATCATTCACTACCCATTTCTTAACTTATCCCAAGATAGGACTTCTGTACAGTTTTGGGGCCTTTGTAAGTTATTATCTTGGCAATACAATTCTTCG
KJ660347_nt15789	AAACAGCTGAACATTATAGAAGATGACCTTATTCGACTGCCTCACTTATCTGGATGGGAGCTAGCTAAGACCATCATGCAATCAATTATTTCAGATAGCAATAATTCGTCTACAGACCCA
KJ660347_nt15673	CTACATTGGATTTAGATTTAACAAGATACCGAGAAAATGAATTGATTTATGACAATAATCCTCTAAAAGGAGGACTCAATTGCAATATCTCATTTGATAACCCATTTTTCCAAGGCAAAC
KJ660347_nt15557	GTTCGATATTAAATTTAGAAACACTGAGGCTACAGATATCCAGTATAATCGTGCTCACCTTCATCTAACTAAGTGTTGCACCCGGGAGGTACCAGCTCAGTATTTAACATACACATCTAC
KJ660347_nt15441	TCAGCAACGCGATTGATTGTTTCTACAAACACTTTAGGTGAGTTTTCAGGAGGTGGCCAATCGGCACGCGACAGCAATATTATTTTCCAGAATGTTATAAATTATGCAGTTGCACTGTTC
KJ660347_nt15325	ATTTAAGTGTTCAAGAAATACTTCAAATGACCCCTTCACATTACTCGGGAAATATTGTTCATAGGTACAACGATCAATACAGTCCTCATTCTTTCATGGCCAATCGTATGAGTAACTCAG
KJ660347_nt15209	ATGTCCTTCCGCAGCCTTAAGAGAGGCCATTGAATTGGCGTCCCGTTTAACATGGGTAACTCAAGGCAGTTCGAACAGTGACTTGCTAATAAAACCATTTTTGGAAGCACGAGTAAATTT
KJ660347_nt15093	CATATTGTTAGTGCATGGCCAAATGCATCCCGAATAAGCTGGACTATCGGGGATGGAATCCCATACATTGGATCAAGGACAGAAGATAAGATAGGGCAACCTGCTATTAAACCAAAATGT
KJ660347_nt14977	CATGTATGATTGAGCAATTCAAAGTGGTTTGGCTGAAACCCTACGAACAATGTCCGCAGTGTTCAAATGCCAAGCAACCTGGTGGGAAACCATTCGTGTCAGTAGCAGTCAAGAAACATA
KJ660347_nt14861	TATCCTGGCGGAGGCTTTAACCCAAATAACTTGCACAGTTGATTTAGCACAGATCCTGAGGGAATATTCATGGGCACATATTTTAGAGGGGAGACCTCTTATTGGAGCCACACTCCCATG
KJ660347_nt14745	TTATTAGCCTCTAAGATCATCAACAATAATACAGAGACGCCGGTTTTGGACAGACTGAGGAAGATAACATTGCAAAGGTGGAGTCTATGGTTTAGTTATCTTGATCATTGTGATAATATC
KJ660347_nt14629	GTAAGTGGCTCTTATCATCAACTCCTGTTATGAGTCGTTTCGCAGCCGATATATTTTCACGCACGCCGAGCGGGAAGCGATTGCAAATTCTAGGATACTTGGAAGGAACACGCACATTAT
KJ660347_nt14513	AGACTTAACTTCATTTCTGCGCCAGATTGTACGTAGGACTATCACCCTAAGTGCGAAAAACAAACTTATTAATACCTTATTTCATGCATCAGCTGACTTCGAAGACGAAATGGTTTGTAA
KJ660347_nt14397	CTCCGAATGATTGAGATGGATGATTTATTCTTACCTTTAATTGCGAAGAACCCTGGGAACTGCACTGCCATTGACTTTGTGCTAAATCCTAGCGGATTAAATGTTCCTGGGTCGCAAGAC
KJ660347_nt14281	TGGCACTAGCGGTACCGCAGGTGCTTGGAGGGTTATCCTTCTTGAATCCTGAGAAATGTTTCTACCGGAATCTAGGAGATCCAGTTACCTCAGGTTTATTCCAGTTAAAAACTTATCTCC
KJ660347_nt14165	TTTCCATACGTTCTTTTCGGTGAGAATCTTGCAATATCATCACCTCGGATTTAATAAAGGTTTTGACCTTGGACAGTTAACACTCGGCAAACCTCTGGATTTCGGAACAATATCATTGGC
KJ660347_nt14049	CCATTGTCTGATGCAATTTTTGATGATCTTCAAGGGACCCTGGCTAGTATAGGTACTGCTTTTGAGCGATCCATCTCTGAGACACGACATATCTTTCCTTGCAGAATAACCGCAGCTTTC
KJ660347_nt13933	TCTTTTTAAAACCTGATGAAACATTTGTACATTCAGGTTTTATCTATTTTGGAAAAAAACAATATTTGAATGGGGTCCAATTGCCTCAGTCCCTTAAAACGGCTACAAGAATGGCACCAT
KJ660347_nt13817	TACCGTTTTATCAGTCTTCCCCTTAGAGACTGATGCAGACGAGCAGGAACAGAGCGCCGAGGACAATGCAGCGAGGGTGGCCGCCAGCCTAGCAAAAGTTACAAGTGCCTGTGGAATCTT
KJ660347_nt13701	ATTGAAGGACTGCAACAAAAACTCTGGACAAGTATTTCATGTGCTCAAATTTCTTTAGTTGAAATTAAGACTGGTTTTAAGTTGCGCTCAGCTGTGATGGGTGACAATCAGTGCATTACC
KJ660347_nt13585	TCCCACAGTGTTATATGCATGTCAGTGATTATTATAATCCACCGCATAACCTCACACTGGAAAATCGAAACAACCCCCCTGAAGGGCCTAGTTCATACAGGGGTCATATGGGAGGGATTG
KJ660347_nt13469	AACTGATTTAGAGAAATACAATCTTGCATTTAGGTATGAGTTTACAGCACCTTTTATAGAATATTGCAACCGTTGCTATGGTGTTAAGAATGTTTTTAATTGGATGCATTATACAATCCC
KJ660347_nt13353	AATATGATGGTAGTTACGGAACGTGAACAAAAAGAAAGCTTATTGCATCAAGCATCATGGCACCACACAAGTGATGATTTCGGTGAGCATGCCACAGTTAGAGGGAGTAGCTTTGTAACT
KJ660347_nt13237	AAGAGAAAGAGTTGAATGTAGGTAGAACTTTCGGAAAATTGCCTTATCCGACTCGCAATGTTCAAACACTTTGTGAAGCTCTGTTAGCTGATGGTCTTGCTAAAGCATTTCCTAGCAATA
KJ660347_nt13121	ACGTGTACCGGAACAATTTTTAGAGCAAGAAAACTTTTCTATTGAGAATGTTCTTTCCTACGCGCAAAAACTCGAGTATCTACTACCACAATATCGGAATTTTTCTTTCTCATTGAAAGA
KJ660347_nt13005	AGTGACTTAAGTATTTTTATAAAAGACAGAGCTACTGCAGTAGAAAGGACATGCTGGGATGCAGTATTCGAGCCTAATGTTCTGGGATATAATCCACCTCACAAATTCAGTACCAAACGT
KJ660347_nt12889	CAGGTCTTAATTCTTATATCAAAAGAAATCAATTCCCTCCGTTGCCAATGATTAAAGAACTGCTATGGGAATTTTACCACCTTGACCATCCTCCACTTTTCTCAACCAAAATTATTAGTG
KJ660347_nt12773	ATTACGCCCTATCGTGATTTTCGAGACATATTGTGTTTTTAAATATAGCATTGCAAAACATTATTTTGATAGTCAAGGATCTTGGTACAGTGTTACCTCAGATAGAAATCTAACACCAGG
KJ660347_nt12657	ATGACGCCACAACAACTTTGTGAGCTATTTTCCATACAAAAACACTGGGGGCATCCTGTGCTACATAGTGAAACAGCAATCCAAAAAGTTAAAAAACATGCTACGGTGCTAAAAGCATTA
KJ660347_nt12541	CACAAATGCATTTAGCTGTAAATCACACCCTGGAAGAAATTACAGAAATACGTGCACTAAAGCCTTCACAGGCTCACAAGATCCGTGAATTCCATAGAACATTGATAAGGCTGGAGATGA
KJ660347_nt12425	CTTACTCTCCATATTAGGGTCTGATGGGTATAAAATCATTAAGTTTCTCGAACCATTGTGCTTGGCTAAAATTCAATTGTGCTCAAAGTACACCGAGAGGAAGGGCCGATTCTTAACACA
KJ660347_nt12309	ATTACATGTCGATTCAACACAACTCTAATCTCAAAAATAGCAGAGGTTGAGGACCCAGTTTGCTCTGATTATCCCAATTTTAAGATTGTGTCTATGCTTTACCAGAGCGGAGATTACTTA
KJ660347_nt12193	TCCCCCATGCTGCTATGGATTGGTATCAGACATCAGTATTCAAAGAAGCGGTTCAAGGGCATACACACATTGTTTCTGTTTCTACTGCCGATGTCTTGATAATGTGCAAAGATTTAATTA
KJ660347_nt12077	AGGAAACTCTAGATCAACGTGGTTTGTTCATGATGATTTAATAGACATCTTAGGCTATGGGGACTATGTTTTTTGGAAGATCCCAATTTCACTGTTACCACTGAACACACAAGGAATCCC
KJ660347_nt11961	GTTGATGACCACTTTCAAGAAAAAATCTTATCTTCAATTCAGGGCAATGAATTTTTACATCAAATGTTTTTCTGGTATGACCTGGCTATTTTAACTCGAAGGGGTAGATTAAATCGAGGA
KJ660347_nt11845	TCTGTCCTGTTGAGCCGCGGTGCCAACAGTTCTTAGATGAAATTATTAAGTACACAATGCAAGATGCTCTCTTCCTGAAATATTATCTCAAAAATGTGGGTGCTCAAGAAGACTGTGTTG
KJ660347_nt11729	ATACCGTTTAAAATATGATGTAACTGTTACCAAGTTCTTAAGTGATGTACCAGTGGCGACATTGCCCATAGATTTCATAGTCCCAATTCTTCTCAAGGCACTATCAGGCAATGGGTTCTG
KJ660347_nt11613	AGGTTATCATCACCAATTGTATTGGACCAATGTGACCTTGTCACTAGAGCTTGCGGGTTGTATTCATCATACTCCCTTAATCCGCAACTACGCAACTGTAAACTCCCGAAACATATATAC
KJ660347_nt11497	CTTGAGGAAGATTAAGAAAAACTGCTTATTGGGTCTTTCCGTGTTTTAGATGAAGCAGTTGACATTCTTCCTCTTGATATTAAATGGCTACACAACATACCCAATACCCAGACGCCAGGT
KJ660347_nt11381	ACGAAATGGTTAATTGTAACTAAACCCGCAGGTCATGTGTGTTAGGTTTCACAAATTATATATATTACTAACTCCATACTCGTAACTAACATTAGATAAGTAGGTTAAGAAAAAAGCTTG
KJ660347_nt11262	CCAAGTTGACACCCTTACAAAAACCAGGACTCAGAATCCCTCAAATAAGAGATTCCAAGACAACATCATAGAATTGCTTTATTATATTAATAAGCATTTTATCACTAGAAATCCAATATA
KJ660347_nt11146	AATAGTTAACTTGACATCTCTGCCTTCATAATCAGATATATAAGCATAATAAATAAATACTCATATTTCTTGATAATTTGTTTAACCACAGATAAATCCTCACTGTAAGCCAGCTTCCAA
KJ660347_nt11030	ATTTACACAAGGGTCCTCGACACGAATGCAAAGTTTAATTCTTGAATTCAATAGCTCTCTTGCTATCTAACTAAGATGGAATACTTCATATTGGGCTAACTCATATATGCTGACTCAATA
KJ660347_nt10914	ACTCGAACTAACATGGGTTTTCTGGTGGAGCTCCAAGAACCCGACAAATCGGCAATGAACCGCAAGAAGCCTGGGCCGGCGAAATTTTCCCTCCTTCATGAGTCCACACTGAAAGCATTT
KJ660347_nt10798	TGATTCGATCCAATATTCTCAAGTTTATTAACAAATTGGATGCTCTACATGTCGTGAACTACAATGGATTATTGAGCAGTATTGAAATTGGAACTCAAAATCATACAATCATCATAACTC
KJ660347_nt10682	ACCCTTAGCAGGAGCCCTTGGTCTGATCTCTGATTGGCTGCTAACAACCAACACTAACCATTTCAACATGCGAACACAACGTGTCAAGGAACAATTGAGCCTAAAAATGCTGTCGTTGAT
KJ660347_nt10566	CTATTTCCCCATTTATTTCAAAATCCGAATTCCACTATTGAATCACCGCTGTGGGCACTGAGAGTCATCCTTGCAGCAGGGATACAGGACCAGTTAATTGACCAGTCTTTGATTGAACCC
KJ660347_nt10450	AAGGGTGGAAAGTTTATTGGGCTGGTATTGAGTTTGATGTGACTCACAAAGGAATGGCCCTATTGCATAGACTGAAAACTAATGACTTTGCCCCTGCATGGTCAATGACAAGGAACCTAT
KJ660347_nt10334	AGAAAAAACCATGGCCAAAGCTACGGGACGATACAATCTAATATCGCCCAAAAAGGACCTGGAGAAAGGGGTTGTCTTAAGCGACCTCTGTAACTTCTTAGTTAGTCAAACTATTCAAGG
KJ660347_nt10218	CCCTCACAATTAAAAAATAAGAGCGTCGTTCCAACAATCGAGCGCAAGGTTACAAGGTTGAACTGAGAGTGTCTAGACAACAAAATATCGATACTCCAGACACCAAGCAAGACCTGAGAA
KJ660347_nt10102	TAATATCTAATTGAACTTAGCCATTTAAAATTTAGTGCATAAATCTGGGCTAACTCCACCAGGTCAACTCCATTGGCTGAAAAGAAGCCCACCTACAACGAACATTACTTTGAGCGCCCT
KJ660347_nt9986	TAGTCCAGCTAGTGACACGTCTTTTAGCTGTATACCAGTTGCCCCTGAGATACGCCACAAAAGTGTCTCTGAGCTAAAGTGGTCTGTACACATCTCATACATTGTATTAGGGGCAATAAT
KJ660347_nt9870	AAAGCTAAACTAATGATGAAGATTAATGCGGAGGTCTGATGAGAATAAACCTCATTATTCAGATTAGGCCCCAAGAGGCATTCTTCATCTCCTTTTAGCAAAATACTATTTCAGGATAGT
KJ660347_nt9754	ATTCTTTCTGCTTCAAGTTGTGGAGGAGGTCTATGGTATTCGCTATTGTTATATTACAATCAATAACAAGCTTGTAAAAATATTGTTCTTGTTTCAGGAGGTATATTGTGACCGGAAAAG
KJ660347_nt9638	ACACAAATAATGTTTGACTCTACAGGAGGTAGCAACGATCCATCTCATCAAAAAATAAGTATTTTATGATTTACTAATGATCTCTTAAAATATTAAGAAAAACTGACGGAACATAAATTC
KJ660347_nt9522	GCCTTAATATATAAAGAGGTATGATATAACCCAAACATTGACCAAAGAAAATCATAATCTCGTATCGCTCGCAATATAACCTGCCAAGCATACCTCTTGCACAAAGTGATTCTTGTACAC
KJ660347_nt9406	ACTTGATCACAATACTCCGTATACCTATCATCATATATTTAATCAAGACGATATCCTTTAAAACTTATTCAGTACTATAATCACTCTCATTTCAAATTGATAAGATATGCATAATTGCCT
KJ660347_nt9290	AAGAACATTGGTTCCTCAATCAGATAATGAGGAAGCTTCAACCAACCCGGGGACATGCTCATGGTCTGATGAGGGTACCCCTTAATAAGGCTGACTAAAACACTATATAACCTTCTACTT
KJ660347_nt9174	GAAGCTGCACTATGGCAACAATGGGACCGACAATCCCTAATTATGTTTATCACTGCATTCTTGAATATCGCTCTCCAGTTACCGTGTGAAAGTTCTGCTGTCGTTGTTTCAGGGTTAAGA
KJ660347_nt9058	CCCAGCTGAGTCTTTTGTGTGAGACACACCTAAGGCGCGAAGGGCTTGGGCAAGATCAGGCAGAACCCGTTCTCGAAGTATATCAACGATTACACAGTGATAAAGGAGGCAGTTTTGAAG
KJ660347_nt8942	GACACTGATCAAGACGGCAGAACACTGGGCGAGACAAGACATCCGAACCATAGAGGATTCCAAATTAAGGGCATTGTTAACTCTATGTGCTGTGATGACGAGGAAATTCTCAAAATCCCA
KJ660347_nt8826	AAGACTTGTGGATCAGTAGAACAACAATTAAATATAACTGCACCCAAGGACTCGCGCTTAGCAAATCCAACGGCTGATGATTTCCAGCAAGAGGAAGGTCCAAAAATTACCTTGTTGACA
KJ660347_nt8710	CTAAAGACATATGTCCGACCTTGAAAAAAGGATTTTTGTGTGACAGTAGTTTTTGCAAAAAAGACCACCAGTTAGAAAGTTTAACTGATAGGGAATTACTCCTACTAATCGCCCGTAAGA
KJ660347_nt8594	ATCATCCAGAGAGAATTATCGAGGTGAGTACCGTCAATCAAGGAGCGCCTCACAAGTGCGCGTTCCTACTGTATTTCATAAGAAGAGAGTTGAACCATTAACAGTTCCTCCAGCACCTAA
KJ660347_nt8478	ATTTAAACAGTGAGTGCAGACAACTCTTAAATGGAAGCTTCATATGAGAGAGGACGCCCCCGAGCTGCCAGACAGCATTCAAGGGATGGACACGACCACCATGTTCGAGCACGATCATCA
KJ660347_nt8362	CTTTAATGAAAAAGGAAAAAAGCCTTTTTATTAAGTTGTAATAATCAGATCTGCAAACCGGTAGAATTTAGTTGTAACCTAACACACACAAAGCATTGGTAAAAAAGTCAATAGAAATTT
KJ660347_nt8246	TTTGACATCAATCTAGCTATATCTTTAAGAATGATAAACTTGATGAAGATTAAGAAAAAGGTAATCTTTCGATTATCTTTAGTCTTCATCCTTGATTCTACAATCATGACAGTTGTCTTT
KJ660347_nt8130	ATATGAATCACTTGAATCTAAGATTACTTGACAAATGATAACATAATACACTGGAGCTTCAAACATAGCCAATGTGATTCTAACTCCTTTAAACTCACAGTTAATCATAAACAAGGTTTG
KJ660347_nt8014	GGTGTTATAATTGCAGTTATCGCTTTATTCTGTATATGCAAATTTGTCTTTTAGTCTTTCTTCAGATTGTTTCACGGCAAAACTCAACCTCAAATCAATGAAACTAGGATTTAATTATAT
KJ660347_nt7898	ACAAAATTGATCAGATTATTCATGATTTTGTTGATAAAACCCTTCCGGACCAGGGGGACAATGACAATTGGTGGACAGGATGGAGACAATGGATACCGGCAGGTATTGGAGTTACAGGTG
KJ660347_nt7782	TTCAATCCTCAACCGTAAGGCAATTGACTTCCTGCTGCAGCGATGGGGTGGCACATGCCACATTTTGGGACCGGACTGCTGTATCGAACCACATGATTGGACCAAGAACATAACAGACAA
KJ660347_nt7666	ACAGAGGGGCTAATGCACAACCAAGATGGTTTAATCTGTGGGTTGAGGCAGCTGGCCAACGAAACGACTCAAGCTCTCCAACTGTTCCTGAGAGCCACAACTGAGCTGCGAACCTTTTCA
KJ660347_nt7550	TCAATGCTCAACCCAAATGCAACCCCAATTTACATTACTGGACTACTCAGGATGAAGGTGCTGCAATCGGATTGGCCTGGATACCATATTTCGGGCCAGCAGCCGAAGGAATTTACACAG
KJ660347_nt7434	CCAAGATACCGGAGAAGAGAGTGCCAGCAGCGGGAAGCTAGGCTTAATTACCAATACTATTGCTGGAGTAGCAGGACTGATCACAGGCGGGAGAAGGACTCGAAGAGAAGTAATTGTCAA
KJ660347_nt7318	GGACCCTTAAAAGCAGAGAACACCAACACGAGTAAGAGCGCTGACTCCCTGGACCTCGCCACCACGACAAGCCCCCAAAACTACAGCGAGACTGCTGGCAACAACAACACTCATCACCAA
KJ660347_nt7202	ATAATACACCCGTGTATAAACTTGACATCTCTGAGGCAACTCAAGTTGGACAACATCACCGTAGAGCAGACAACGACAGCACAGCCTCCGACACTCCCCCCGCCACGACCGCAGCCGGAC
KJ660347_nt7086	GGTTCAAGTGCACAGTCAAGGAAGGAAAGCTGCAGTGTCGCATCTGACAACCCTTGCCACAATCTCCACGAGTCCTCAACCTCCCACAACCAAAACAGGTCCGGACAACAGCACCCATAA
KJ660347_nt6970	TCAAACGGACCCAAAAACATCAGTGGTCAGAGTCCGGCGCGAACTTCTTCCGACCCAGAGACCAACACAACAAATGAAGACCACAAAATCATGGCTTCAGAAAATTCCTCTGCAATGGTT
KJ660347_nt6854	CTAATTTGGAAGGTCAACCCCGAAATTGATACAACAATCGGGGAGTGGGCCTTCTGGGAAACTAAAAAAACCTCACTAGAAAAATTCGCAGTGAAGAGTTGTCTTTCACAGCTGTATCAA
KJ660347_nt6738	TCGAGGTTGACAATTTGACCTACGTCCAACTTGAATCAAGATTCACACCACAGTTTCTGCTCCAGCTGAATGAGACAATATATGCAAGTGGGAAGAGGAGCAACACCACGGGAAAACTAA
KJ660347_nt6622	CTCACACCCCTTGAGAGAGCCGGTCAATGCAACGGAGGACCCGTCGAGTGGCTATTATTCTACCACAATTAGATATCAGGCTACCGGTTTTGGAACTAATGAGACAGAGTACTTGTTCGA
KJ660347_nt6506	GGTGCTTTCTTCCTGTATGATCGACTTGCTTCCACAGTTATCTACCGAGGAACGACTTTCGCTGAAGGTGTCGTTGCATTTCTGATACTGCCCCAAGCTAAGAAGGACTTCTTCAGCTCA
KJ660347_nt6390	GGAGTGAGTGTCTACCAGCAGCGCCAGACGGGATTCGGGGCTTCCCCCGGTGCCGGTATGTGCACAAAGTATCAGGAACGGGACCATGTGCCGGAGACTTTGCCTTCCACAAAGAGGGTG
KJ660347_nt6274	GCCATCTGCGACTAAAAGATGGGGCTTCAGGTCCGGTGTCCCACCAAAGGTGGTCAATTATGAAGCTGGTGAATGGGCTGAAAACTGCTACAATCTTGAAATCAAAAAACCTGACGGGAG
KJ660347_nt6158	AGTACATTACAGGTTAGTGATGTCGACAAACTAGTTTGTCGTGACAAACTGTCATCCACAAATCAATTGAGATCAGTTGGACTGAATCTCGAGGGGAATGGAGTGGCAACTGACGTGCCA
KJ660347_nt6042	GTGTTACAGGAATATTGCAGTTACCTCGTGATCGATTCAAGAGGACATCATTCTTTCTTTGGGTAATTATCCTTTTCCAAAGAACATTTTCCATCCCGCTTGGAGTTATCCACAATAGTA
KJ660347_nt5926	AATCTTCATCTCTCTTAGATTATTTGTCTTCCAGAGTAGGGGTCATCAGGTCCTTTTCAATTGGATAACCAAAATAAGCTTCACTAGAAGGATATTGTGAGGCGACAACACAATGGGTGT
KJ660347_nt5810	TGGAGATGTGGAGGAAAAATCGGGGCCCATTTCTAAGTTGTTCACAATCTAAGTACAGACATTGCTCTTCTAATTAAGAAAAAATCGGCGATGAAGATTAAGCCGACAGTGAGCGTAATC
KJ660347_nt5694	CTACTATAATCAATACGGTGATTCAAATGTCAATCTTTCTCATTGCACATACTCTTTGTCCTTATCCTCAAATTGCCTACATGCTTACATCTGAGGACAGCCAGTGTGACTTGGATTGGA
KJ660347_nt5578	TTACACCATTGTCTCTTTTCTCTCCTAAATGTAGAGCTTAACAAAAGACTCATAATATACCTGTTTTTAAAAGATTGATTGATGAAAGATCATGACTAATAACATTACAAACAATCCTAC
KJ660347_nt5462	CAATAATTGACTCAGATCCAGTTTTACAGAATCTTCTCAGGGATAGTGATAACATCTTTTTAATAATCCGTCTACTAGAAGAGATACTTCTAATTGATCAATATACTAAAGGTGCTTTAC
KJ660347_nt5346	CAAAGTACATTGGGTTGGACCCGGTGGCTCCAGGAGACCTCACCATGGTAATCACACAGGATTGTGACACGTGTCATTCTCCTGCAAGTCTTCCAGCTGTGGTTGAGAAGTAATTGCAAT
KJ660347_nt5230	AATTGATCCAACCAAAAATATCATGGGTATCGAAGTGCCAGAAACTCTGGTCCACAAGCTGACCGGTAAGAAGGTGACTTCCAAAAATGGACAACCAATCATCCCTGTTCTTTTGCCAAA
KJ660347_nt5114	CTTCGCCCCATTCTTTTACCCAACAAAAGTGGGAAGAAGGGGAACAGTGCCGATCTAACATCTCCGGAGAAAATCCAAGCAATAATGACTTCACTCCAGGACTTTAAGATCGTTCCAATT
KJ660347_nt4998	TTGATTTGACAGCACTCAAACTGATCACTCAACCACTGCCTGCTGCAACATGGACCGATGACACTCCAACTGGATCAAATGGAGCGTTGCGTCCAGGAATTTCATTTCATCCAAAACTTC
KJ660347_nt4882	CAATCGGCTGGGTCCTGGAATCCCGGATCACCCCCTCAGGCTCCTGCGAATTGGAAACCAGGCTTTCCTCCAGGAGTTCGTTCTTCCACCAGTCCAACTACCCCAGTATTTCACCTTTGA
KJ660347_nt4766	CCTCTAGGTGTCGCTGATCAAAAGACCTACAGCTTTGACTCAACTACGGCCGCCATCATGCTTGCTTCATATACTATCACCCATTTCGGCAAGGCAACCAATCCGCTTGTCAGAGTCAAT
KJ660347_nt4650	CCATCGACCATGCCAGCCACACACCAGGCAGTGTGTCATCAGCATTCATCCTCGAAGCTATGGTGAATGTCATATCGGGCCCCAAAGTGCTAATGAAGCAAATTCCAATTTGGCTTCCTC
KJ660347_nt4534	TGCCAGGTCAAATTCAACAATTGCTAGGGGTGGCAACAGCAATACAGGCTTCCTGACACCGGAGTCAGTCAATGGAGACACTCCATCGAATCCACTCAGGCCAATTGCTGATGACACCAT
KJ660347_nt4418	TGAGAGAGTGTTTTTTCATTAACCTTCATCTTGTAAACGTTGAGCAAAATTGTTAAAAATATGAGGCGGGTTATATTGCCTACTGCTCCTCCTGAATATATGGAGGCCATATACCCTGCC
KJ660347_nt4302	GCTAGCAGCTTTAAAGATAAATGTAATAGGAGCTATACCTCTGACAGTATTATAATTAATTGTTATTAAGTAACCCAAACCAAAAATGATGAAGATTAAGAAAAACCTACCTCGACTGAG
KJ660347_nt4186	AGCAGAGGCTTCAACTGCTGAACTATAGGGTATGTTACATTAATGATACACTTGTGAGTATCAGCCCTAGATAATATAAGTCAATTAAACAACCAAGATAAAATTGTTCATATCCCGCTA
KJ660347_nt4070	CCACCATCACCCAAGATTGATCGAGGTTGGGTATGTGTTTTTCAGCTTCAAGATGGTAAAACACTTGGACTCAAAATTTGAGCCAATCTCTTTTCCCTCCGAAAGAGGCAACTAATAGCA
KJ660347_nt3954	CCCTAATTCAAATTACAAAAAGAGTTCCAATCTTCCAAGATGCTGCTCCACCTGTCATCCACATCCGCTCTCGAGGTGACATTCCCCGAGCTTGCCAGAAGAGCTTGCGTCCAGTCCCAC
KJ660347_nt3838	TGCTTTCCACCAATTAGTACAAGTGATTTGTAAATTGGGAAAAGATAGCAATTCATTGGACATTATTCATGCTGAGTTCCAGGCCAGCCTGGCTGAAGGAGACTCCCCTCAATGTGCCCT
KJ660347_nt3722	GCATTCAACAATCTAGACAGTACCACTTCACTAACTGAGGAAAATTTTGGGAAACCTGACATTTCGGCAAAGGATTTGAGAAACATTATGTATGATCACTTGCCTGGTTTTGGAACTGCT
KJ660347_nt3606	AGGCTTATTGGGCTGAACATGGTCAACCACCACCTGGACCATCACTTTATGAAGAAAGTGCGATTCGGGGTAAGATTGAATCTAGAGATGAGACTGTCCCTCAAAGTGTTAGGGAGGCAT
KJ660347_nt3490	TTATGATATGGCAAAAACAATCTCCTCATTGAACAGGGTTTGTGCTGAGATGGTTGCAAAATATGATCTTCTGGTGATGACAACCGGTCGGGCAACAGCAACCGCTGCGGCAACTGAGGC
KJ660347_nt3374	TTTGAGGAGGTAGTACAAACATTGGCTTCATTGGCTACTGTTGTGCAACAACAAACCATCGCATCAGAATCATTAGAACAACGCATTACGAGTCTTGAGAATGGTCTAAAGCCAGTTTAT
KJ660347_nt3258	TCTGTGATATTGAGAACAATCCAGGATTATGCTACGCATCCCAAATGCAACAAACGAAGCCAAACCCGAAGATGCGCAACAGTCAAACCCAAACGGACCCAATTTGCAATCATAGTTTTG
KJ660347_nt3142	AAAGGGCAGGGGCCATACTGTGGCCACGACTCAAAACGACAGAATGCCAGGCCCTGAGCTTTCGGGCTGGATCTCTGAGCAGCTAATGACCGGAAGGATTCCTGTAAACGACATCTTCTG
KJ660347_nt3026	CTAATGATGAAGATTAAAACCTTCATCATCCTTACGTCAATTGAATTCTCTAGCACTAGAAGCTTATTGTCTTCAATGTAAAAGAAAAGCTGGCCTAACAAGATGACAACTAGAACAAAG
KJ660347_nt2910	AATGGTAACTCAATATCTTAGCCAGCGATTTATCTAAATTAAATTACATTATGCTTTTATAACTTACCTACTAGCCTGCCCAACATTTACACGATCGTTTTATAATTAAGAAAAAACTAA
KJ660347_nt2794	CACAATAAAAGTGATTCTTAGTTTTGAATTTAAAGCTAGCTTATTATTACTAGCCGTTTTTCAAAGTTCAATTTGAGTCTTAATGCAAATAAGCGTTAAGCCACAGTTATAGCCATAATG
KJ660347_nt2678	ATCATCAGTGAATGAGCATGTAATAATGGGATGATTTAATCGACAAATAGCTAACATTAAATAGTCAAGGAACGCAAACAGGAAGAATTTTTGATGTCTAAGGTGTGAATTATTATCACA
KJ660347_nt2562	ATGGCTCACTGAAAAAGAGGCCATGAATGATGAGAATAGATTTGTTACACTGGATGGTCAACAATTTTATTGGCCAGTAATGAATCACAGGAATAAATTCATGGCAATCCTGCAACATCA
KJ660347_nt2446	GGGCCATTTGATGCCGTTTTGTATTATCATATGATGAAGGATGAGCCTGTAGTTTTCAGTACCAGTGATGGTAAAGAGTACACGTATCCGGACTCCCTTGAAGAGGAATATCCACCATGG
KJ660347_nt2330	CGCAAGATGAACAACAAGATCAGGACCACATTCAAGAGGCCAGGAACCAAGACAGTGACAACACCCAGCCAGAACATTCTTTTGAGGAGATGTATCGCCACATTCTAAGATCACAGGGGC
KJ660347_nt2214	TCCGCCCTTAGAGTCAGATGATGAAGAACAGGACAGGGACGGAACTTCTAACCGCACACCCACTGTCGCCCCACCGGCTCCCGTATACAGAGATCACTCCGAAAAGAAAGAACTCCCGCA
KJ660347_nt2098	CTCACGGACAATGACAGAAGAAACGAACCCTCCGGCTCAACCAGCCCTCGCATGCTGACCCCAATCAACGAAGAGGCAGACCCACTGGACGATGCCGACGACGAGACGTCTAGCCTTCCG
KJ660347_nt1982	GTGGACAACAGAAAAACAGTCAAAAGGGCCAGCATACAGAGGGCAGACAGACACAATCCACGCCAACTCAAAACGTCACAGGCCCTCGCAGAACAATCCACCATGCCAGTGCTCCACTCA
KJ660347_nt1866	CGGCGAATACCAAAGTTACTCGGAAAACGGCATGAGTGCACCAGATGACTTGGTCCTATTCGATCTAGACGAGGACGACGAGGACACCAAGCCAGTGCCTAACAGATCGACCAAGGGTGG
KJ660347_nt1750	CCCTTTCCAGGACCCATCAATGATGACGACAATCCTGGCCATCAAGATGATGATCCGACTGACTCACAGGATACGACCATTCCCGATGTGGTAGTTGATCCCGATGATGGAGGCTACGGC
KJ660347_nt1634	AGCAAACAAACGCGATGGTAACTCTAAGAAAAGAGCGCCTGGCCAAGCTGACAGAAGCTATCACTGCTGCATCACTGCCCAAAACAAGTGGACATTACGATGATGATGACGACATTCCCT
KJ660347_nt1518	TGAGAAGCAACTCCAACAATATGCGGAGTCTCGTGAACTTGACCATCTTGGACTTGATGATCAGGAAAAGAAAATTCTTATGAACTTCCATCAGAAAAAGAACGAAATCAGCTTCCAGCA
KJ660347_nt1402	CTTTTCCCTCAACTGTCGGCAATTGCACTCGGAGTCGCCACAGCCCACGGGAGCACCCTCGCAGGAGTAAATGTTGGAGAACAGTATCAACAGCTCAGAGAGGCAGCCACTGAGGCTGAG
KJ660347_nt1286	TAAAAAATGAGGTGAACTCCTTCAAGGCTGCACTCAGCTCCCTGGCCAAGCATGGAGAGTATGCTCCTTTCGCCCGACTTTTGAACCTTTCTGGAGTAAATAATCTTGAGCATGGTCTTT
KJ660347_nt1170	TTCAGTGGCTCAAGCTCGTTTTTCAGGTCTATTGATTGTCAAAACAGTACTTGATCATATCCTACAAAAGACAGAACGAGGAGTTCGTCTCCATCCTCTTGCAAGGACCGCCAAGGTAAA
KJ660347_nt1054	CACATGATGGTGATTTTCCGTTTGATGCGAACAAATTTTTTGATCAAATTTCTTCTAATACACCAAGGGATGCACATGGTTGCCGGACATGATGCCAACGATGCTGTGATTTCAAATTCA
KJ660347_nt938	TCCTTCCGAAATTGGTAGTAGGAGAAAAGGCTTGCCTTGAGAAGGTTCAAAGGCAAATTCAAGTACATGCAGAGCAAGGACTGATACAATATCCAACAGCTTGGCAATCAGTAGGACACA
KJ660347_nt822	GGAATTGCTGCCAGCAGTATCTAGTGGGAGAAACATTAAGAGAACACTTGCTGCCATGCCGGAAGAGGAGACGACTGAAGCTAATGCCGGTCAGTTCCTCTCCTTTGCAAGTCTATTCCT
KJ660347_nt706	CATCATGCGTACCAAGGAGATTACAAACTTTTCTTGGAAAGTGGCGCAGTCAAGTATTTGGAAGGGCACGGGTTCCGTTTTGAAGTCAAGAAGCGTGATGGAGTGAAGCGCCTTGAGGAA
KJ660347_nt590	TCCCAGTGTATCAAGTAAACAATCTTGAGGAAATTTGCCAACTTATCATACAGGCCTTTGAAGCTGGTGTTGATTTTCAAGAGAGTGCGGACAGTTTCCTTCTCATGCTTTGTCTTCATC
KJ660347_nt474	TTCTCGTCCTCAGAAAGTCTGGATGACGCCGAGTCTCACTGAATCTGACATGGATTACCACAAGATCTTGACAGCAGGTCTGTCCGTTCAACAGGGGATTGTTCGGCAAAGAGTCATCCC
KJ660347_nt358	GATTTTGAACCTGAACACCCAGAGGACTGGAGACTCAACAACCCTAAAGCCTGGGGTAAAACATTAGAAATAGTTTAAAGACAAATTGCTCGGAATCACAAAATTCCGAGTATGGATTCT
KJ660347_nt242	ACATCACAAGTTCCGCCTTAAACTCTGCAGGGTGATCCAACAACCTTAATAGCAACATTATTGTTAAAGGACAGCATTAGTTCACAGTCAAACAAGCAAGATTGAGAATTAACTTTGATT
KJ660347_nt126	TACCTGGTTTGTTTCAGAGCCATATCACCAAGATAGAGAACAACCTAGGTCTCCGGAGGGGGCAAGGGCATCAGTGTGCTCAGTTGAAAATCCCTTGTCAACATCTAGGCCTTATCACAT
KJ660347_nt10	AAAAGAAAGAAGAATTTTTAGGATCTTTTGTGTGCGAATAACTATGAGGAAGATTAATAATTTTCCTCTCATTGAAATTTATATCGGAATTTAAATTGAAATTGTTACTGTAATCATACC
KC242800_nt18802	CAGACTAGATAATAATCTTCGTGTTAATGATAATTAAGACATTGACCACGCTCATCAGGAGGCTCGCCAGGATAAACGTTGCAAAAAGGATTCCTGGAAAAATGGTCGCACACAAAAATT
AY354458_nt380	AGGATTGGAGATTCAACAACCCTAAAGCTTGGGGTAAAACATTGGAAATAGTTAAAAGACAAATTGCTCGGAATCACAACATTCCGAGTATGGATTCTCGTCCTCAGAAAGTCTGGATGA
AF499101_nt531	CCACAAGATCTTGACAGCAGGTCTGTCCGTTCAACAGGGGATTGTTCGGCAAAGAGTCATCCCAGTGTATCAAGTAAACAATCTTGAAGAAATTTGCCAACTTATCATACAGGCCTTTGA
AF499101_nt676	GCGGACGGTTTCCTTCTCATGCTTTGTCTTCATCATGCGTACCAGGGAGATTACAAACTTTTCTTGGAAAGTGGCGCAGTCAAGTATTTGGAAGGGCACGGGTTCCGTTTTGAAGTCAAG
AF499101_nt997	CAAGTACATGCAGAGCAAGGACTGATACAATATCCAACAGCTTGGCAATCAGTAGGACACATGATGGTGATTTTCCGTTTGATGCGAACAAATTTTCTGATCAAATTTCTCCTAATACAC
AF499101_nt1193	CAGGCTTATTGATTGTCAAAACAGTACTTGATCATATCCTACAAAAGACAGAACGAGGAGTTCGTCTCCATCCTCTTGCAAGGACCGCCAAGGTAAAAAATGAGGTGAACTCCTTTAAGG
AF499101_nt1360	CGACTTTTGAACCTTTCTGGAGTAAATAATCTTGAGCATGGTCTTTTCCCTCAACTATCGGCAATTGCACTCGGAGTCGCCACAGCACACGGGAGTACCCTCGCAGGAGTAAATGTTGGA
AY354458_nt1565	TTGGACTTGATGATCAGGAAAAGAAAATTCTTATGAACTTCCATCAGAAAAAGAACGAAATCAGCTTCCAGCAAACAAACGCTATGGTAACTCTAAGAAAAGAGCGCCTGGCCAAGCTGA
AY354458_nt1786	GGCCATCAAGATGATGATCCAACTGACTCACAAGATACGACCATTCCTGATGTGGTGGTTGATCCCGATGATGGAAGCTACGGCGAATACCAGAGTTACTCGGAAAACGGCATGAATGCA
AF499101_nt1942	GACGAGGACACTAAGCCAGTGCCTAATAGATCGACCAAGGGTGGACAACAGAAGAACAGTCAAAAGGGCCAGCATATAGAGGGCAGACAGACACAATCCAGGCCAATTCAAAATGTCCCA
AF499101_nt2360	CTCAAGAGGCCAGGAACCAGGACAGTGACAACACCCAGTCAGAACACTCTTTTGAGGAGATGTACCGCCACATTCTAAGATCACAGGGGCCATTTGATGCTGTTTTGTATTATCATATGA
AF499101_nt2502	CAGTACCAGTGATGGCAAAGAGTACACGTATCCAGACTCCCTTGAAGAGGAATATCCACCATGGCTCACTGAAAAAGAGGCTATGAATGAAGAGAATAGATTTGTTACATTGGATGGTCA
AY354458_nt3210	GGATCTCTGAGCAGCTAATGACCGGAAGAATTCCTGTAAGCGACATCTTCTGTGATATTGAGAACAATCCAGGATTATGCTACGCATCCCAAATGCAACAAACCAAGCCAAACCCGAAGA
AY354458_nt3583	AACAGCAACCGCTGCGGCAACTGAGGCTTATTGGGCCGAACATGGTCAACCACCACCTGGACCATCACTTTATGAAGAAAGTGCAATTCGGGGTAAGATTGAATCTAGAGATGAGACCGT
AY354458_nt4114	GCTTCAAGATGGTAAAACACTTGGACTCAAAATTTGAGCCCATCTTCCTTCCCTCCGAAAGAGGCGACTAATAGCAGAGGCTTCAACTGCTGAACTATAGGGTACGTTACATTAATGATA
AF499101_nt5029	ACCACTGCCTGCTGCAACATGGACCGATGACACTCCAACAGGATCAAATGGAGCGTTGCGTCCAGGAATTTCATTTCATCCAAAACTTCGCCCCATTCTTTTACCCAACAAAAGTGGGAA
AY354458_nt5195	ATAATGACTTCACTCCAGGACTTTAAGATCGTTCCAATTGATCCAACCAAAAATATCATGGGAATCGAAGTGCCAGAAACTCTGGTCCACAAGCTGACCGGTAAGAAGGTGACTTCTAAA
AF499101_nt5981	TTCAATCGTGTAACCAAAATAAACTCCACTAGAAGGATATTGTGGGGCAACAACACAATGGGCGTTACAGGAATATTGCAGTTACCTCGTGATCGATTCAAGAGGACATCATTCTTTCTT
AY354458_nt6108	TTATCCTTTTCCAAAGAACATTTTCCATCCCACTTGGAGTCATCCACAATAGCACATTACAGGTTAGTGAGGTCGACAAACTGGTTTGCCGTGACAAACTGTCATCCACAAATCAATTGA
AF499101_nt6445	GTATGTGCACAAAGTATCAGGAACGGGACCGTGTGCCGGAGACTTTGCCTTCCATAAAGAGGGTGCTTTCTTCCTGTATGATCGACTTGCTTCCACAGTTATCTACCGAGGAACGACTTT
AF499101_nt6759	ACGTCCAACTTGAACCAAGATTCACACCACAGTTTCTGCTCCAGCTGAATGAGACAATATATACAAGTGGGAAAAGGAGCAATACCACGGGAAAACTAATTTGGAAGGTCAACCCCGAAA
AY354458_nt6914	ACTAAAAAAAACCTCACTAGAAAAATTCGCAGTGAAGAGTTGTCTTTCACAGCTGTATCAAACAGAGCCAAAAACATCAGTGGTCAGAGTCCGGCGCGAACTTCTTCCGACCCAGGGACC
AF499101_nt7134	AACCCTTGCCACAATCTCCACGAGTCCCCAATCCCTCACAACCAAACCAGGTCCGGACAACAGCACCCATAATACACCCGTGTATAAACTTGACATCTCTGAGGCAACTCAAGTTGAACA
AF499101_nt7585	TACTGGACTACTCAGGATGAAGGTGCTGCAATCGGACTGGCCTGGATACCATATTTCGGGCCAGCAGCCGAGGGAATTTACACAGAGGGGCTAATGCACAATCAAGATGGTTTAATCTGT
AY354458_nt7686	ATCAAGATGGTTTAATCTGTGGGTTGAGACAGCTGGCCAACGAGACGACTCAAGCTCTTCAACTGTTCCTGAGAGCCACAACCGAGCTACGCACCTTTTCAATCCTCAACCGTAAGGCAA
AF499101_nt7996	GCAGGTATTGGAGTTACAGGCGTTATAATTGCAGTTATCGCTTTATTCTGTATATGCAAATTTGTCTTTTAGTTTTTCTTCAGATTGCTTCATGGAAAAGCTCAGCCTCAAATCAATGAA
AF499101_nt8325	TAATCTTCATCCTTGATTCTACAATCATGACAGTTGTCTTTAGTGACAAGGGAAAGAAGCCTTTTTATTAAGTTGTAATAATCAGATCTGCGAACCGGTAGAGTTTAGTTGCAACCTAAC
AF499101_nt8554	ATTCAAGGGATGGACACGACCACCATGTTCGAGCACGATCATCATCCAGAGAGAATTATCGAGGTGAGTACCGTCAATCAAGGAGCGCCTCACAAGTGCGCGTTCCTACTGTATTTCATA
AF499101_nt8858	TATAACTGCACCCAAGGACTCGCGCTTAGCAAATCCAACGGCTGATGATTTCCAGCAAGAGGAAGGTCCAAAAATTACCTTGTTGACACTGATCAAGACGGCAGAACACTGGGCGAGACA
AF499101_nt8985	AGAACCATAGAGGATTCAAAATTAAGAGCATTGTTGACTCTATGTGCTGTGATGACGAGGAAATTCTCAAAATCCCAGCTGAGTCTTTTATGTGAGACACACCTAAGGCGCGAGGGGCTT
AF499101_nt9104	TGGGCAAGATCAGGCAGAACCCGTTCTCGAAGTATATCAACGATTACACAGTGATAAAGGAGGCAGTTTTGAAGCTGCACTATGGCAACAATGGGACCGACAATCCCTAATTATGTTTAT
AF499101_nt9464	TAAAACTTATTCAGTACTATAATCACTCTCGTTTCAAATTAATAAGATGTGCATGATTGCCCTAATATATGAAGAGGTATGATACAACCCTAACAGTGGTCAAAGAAAATCATAATCTCG
AY354458_nt9591	TCGTAATATAACCTGCCAAGCATACCTCTTGCACAAAGTGATTCTTGTACACAAATAATGTTTTACCCTACAGGAGGTAGCAACGATCCATCCCATCAAAAAATAAGTATTTTATGACTT
AF499101_nt9690	AAATAAGTATTTCATGACTTACTAATGATCTCTTAAAATATTAAGAAAAACTGACGGAACATAAATTCTTTATGCTTCAAGCTGTGGAGGAGGTGTTTGGTATTGGCTATTGTTATATTA
AF499101_nt9804	ATATTACAATCAATAACAAGCTTGTAAAAATATTGTTCTTGTTTCAAGAGGTAGATTGTGACCGGAAATGCTAAACTAATGATGAAGATTAATGCGGAGGTCTGATAAGAATAAACCTTA
AY354458_nt9933	ATTAGGCCCCAAGAGGCATTCTTCATCTCCTTTTAGCAAAGTACTATTTCAGGGTAGTCCAATTAGTGACACGTCTCTTAGCTGTATATCAGTCGCCCCTGAGATACGCCACAAAAGTGT
AF499101_nt10840	GCTCTACATGTCGTGAACTACAACGGATTGTTGAGCAGTATTGAAATTGGAACTCAAAATCATACAATCATCATAACTCGAACTAACATGGGTTTTCTGGTGGAGCTCCAAGAACCCGAC
AY354458_nt11437	TTTTATATATTACTAACTCTATACTCGTAATTAACATTAGATAAGTAGATTAAGAAAAAAGCCTGAGGAAGATTAAGAAAAACTGCTTATTGGGTCTTTCCGTGTTTTAGATGAAGCAGT
AF499101_nt12043	CTGGCTATTTTAACTCGAAGGGGTAGATTAAATCGAGGAAACTCTAGATCAACATGGTTTGTTCATGATGATTTAATAGACATCTTAGGCTATGGGGACTATGTTTTTTGGAAGATCCCA
AY354458_nt12480	ATTGTGCTTGGCCAAAATTCAATTATGCTCAAAGTACACCGAGAGGAAGGGCCGATTCTTAACACAAATGCATTTAGCTGTAAATCACACCCTAGAAGAAATTACAGAAATGCGTGCACT
AF499101_nt12622	ATCCGTGAATTCCATAGAACATTGATAAGGCTGGAGATGACGCCACAACAACTTTGTGAGCTATTTTCCATTCAAAAACACTGGGGGCATCCTGTGCTACATAGTGAAACAGCAATCCAA
AF499101_nt13265	CCTTCGGAAAATTGCCTTATCCGACTCGCAATGTTCAAACACTTTGTGAAGCTCTGTTAGCTGATGGTCTTGCTAAAGCATTTCCTAGCAATATGATGGTAGTTACGGAACGTGAGCAAA
AF499101_nt13403	AAGCATCATGGCACCACACAAGTGATGATTTTGGTGAACATGCCACAGTTAGAGGGAGTAGCTTTGTAACTGATTTAGAGAAATACAATCTTGCATTTAGATATGAGTTTACAGCACCTT
AY354458_nt13844	AGACTGACGCAGACGAGCAGGAACAGAGCGCCGAAGACAATGCAGCGAGGGTGGCCGCTAGCCTAGCAAAAGTTACAAGTGCCTGTGGAATCTTTTTAAAACCTGATGAAACATTTGTAC
AY354458_nt14019	TCAGTCCCTTAAAACGGCTACAAGAATGGCACCATTGTCTGATGCAATTTTTGATGATCTTCAAGGGACCCTAGCTAGTATAGGCACTGCTTTTGAGCGATCCATCTCTGAGACACGACA
AF499101_nt14371	TCAGGCTTACTCCAGTTAAAAACTTATCTCCGAATGATTGAGATGGATGATTTATTCTTACCTTTAATTGCGAAGAACCCTGGGAACTGCACTGCCATTGACTTTGTGCTAAATCCTAGC
AF499101_nt14491	GGATTAAATGTCCCTGGGTCGCAAGACTTAACTTCATTTCTGCGCCAGATTGTACGCAGGACCATCACCCTAAGTGCGAAAAACAAACTTATTAATACCTTATTTCATGCGTCAGCTGAC
AY354458_nt14774	ATACAGAGACACCGGTTTTGGACAGACTGAGGAAAATAACATTGCAAAGGTGGAGTCTGTGGTTTAGTTATCTTGATCATTGTGATAATATCCTGGCGGAGGCTTTAACCCAAATAACTT
AY354458_nt15057	AGGTGGGAAACCATTCGTGTCAGTGGCAGTCAAGAAACATATTGTTAGTGCATGGCCTAACGCATCCCGACTAAGCTGGACTATCGGGGATGGAATCCCTTACATTGGATCAAGGACAGA
AY354458_nt15146	ATGGAATCCCTTACATTGGATCAAGGACAGAAGATAAGATAGGACAACCTGCTATTAAACCAAAATGTCCTTCCGCAGCCTTAAGAGAGGCCATTGAATTGGCGTCCCGTTTAACATGGG
AY354458_nt15622	CTAACTAAGTGTTGCACCCGGGAAGTACCAGCTCAGTATTTAACATACACATCTACATTGGATTTAGATTTAACAAGATACCGAGAAAACGAATTGATTTATGACAATAATCCTCTAAAA
AF499101_nt15955	TATCCCAAGATAGGACTTCTGTACAGTTTTGGGGCCTTTGTAAGTTATTATCTTGGCAATACAATTCTTCGGACTAAGAAATTAACACTTGACAATTTTTTATATTACTTAACTACTCAA
AY354458_nt16182	AGGCGGTGCTGCAGGTGACAGAGGACTCTCAGATGCGGCCAGGTTATTTTTGAGAACGTCTATTTCATCTTTTCTTACATTTGTAAAAGAATGGATAATTAATCGCGGAACAATTGTCCC
AF499101_nt16431	TGTACATCCTCACGACAATCTTGTTTACACATGTAAGAGTACAGCCAGCAATTTCTTCCATGCATCATTGGCGTACTGGAGGAGCAGACACAGAAACAGCAACCGAAAATACTTGGCAAG
AY354458_nt16743	CTCTGCTTGTGGTACAGCAAATCCAAAACTAAATTTCGATCGATCGAGACACAATGTGAAATCTCAGGATCATAACTCGGCATCCAAGAGGGAAGGTCATCAAATAATCTCACACCGTCT
AY354458_nt16864	GTCCTACCTTTCTTTACATTATCTCAAGGGACACGCCAATTAACGTCATCTAATGAGTCACAGACCCAAGACGAGATATCAAAGTACTTACGGCAATTGAGATCCGTCATTGATACCACA
AF499101_nt16986	TTATTGTAGATTTACCGGTATAGTCTCGTCCATGCATTACAAACTTGATGAGGTCCTTTGGGAAATAGAGAGTTTCAAGTCGGCTGTGACGCTAGCAGAGGGAGAAGGTGCTGGTGCCTT
AF499101_nt17358	GGATGCAGAGACAACAGAGAATATAAACAGATCGAAATTGTACGAAGCTGTATATAAATTGATCTTACACCATATTGATCCTAGCGTATTGAAAGCAGTGGTCCTTAAAGTCTTTCTAAG
AY354458_nt17574	TGAGTGGTATCTTTGTCTGACGAACTTCTTATCAACTACACGAAAGATGCCACACCAAAACCATCTCAGTTGTAAACAGGTAATACTTACGGCATTGCAACTGCAAATTCAACGGAGCCC
AF499101_nt18071	TCTACCATATTAGAGATTGCAATTGTGAAGAACGTTTCTTAGTTCAAACCTTATATTTACATAGAATGCAGGATTCTGAAGTTAAGCTTATCGAAAGGCTGACAGGGCTTCTGAGTTTAT
AF499101_nt18766	AGGACTGTAAAATCAGAAATACCTTCTTTACAATATAGCAGACTAGATAATAATCTTCGTGTTAATGATAATTAAGACATTGACCACGCTCATCAGAAGGCTCGCCAGAATAAACGTTGC
