# Supplementary material for: Metagenomic Next-Generation Sequencing of the 2014 Ebola Virus Disease Outbreak in the Democratic Republic of the Congo
Source: J Clin Microbiol. 2019 Aug 26;57(9):e00827-19. doi: 10.1128/JCM.00827-19 (PMC6711896; doi:10.1128/JCM.00827-19)
Supplement: Supplemental file 3 [file JCM.00827-19-s0003.xlsx]

## Sheet: Table S3
Table S3. Clinical manifestations and laboratory testing for EBOV in 70 suspected EVD patients during the 2014 Boende outbreak.
	PCR Results					mNGS Results	Final classification	Clinical Outcome	Date of Detection	Age (years)	Gender	Profession	Village of Origin	Health Area	Health Zone	Date of Illness Onset	Date of Presentation	Epidemic Week	Date of Onset of Epidemic Week	Fever	Headache	Diarrhea	Abdominal pain	Vomiting	Fatigue	Anorexia	Muscle pain	Dysphagia	Dyspnea	Cough	Rash	Bleeding from Injection Site	Gingival bleeding	Conjunctival bleeding	Melena	Haematemesis	Epistaxis	Vaginal Bleeding	Other types of bleeding	Any bleeding	Date of Hospitalization	Quarantined? (Y/N)	Site of Quarantine	Clinical Outcome	Clinical Outcome	Date of Discharge/Death	Site of Death	Site of funeral
Sample	qRT-PCR (DRC)	qRT-PCR (US)	conf RT-PCR (US)	Ct	Viral load	ZEBOV mNGS
BOE_001	NT	–				–	indeterminate EVD	Deceased	2014-08-21	30	F	Cultivator	Inkana Mongo	LOKOLIA	BOENDE	2014-07-26		S30	2014-07-21	Y	N	N	Y	Y	Y	Y	Y	Y	Y	N	N	N	Y	Y	N	Y	N	N		y		N		Deceased	Deceased	2014-08-11
BOE_005	NT	–				–	indeterminate EVD	Deceased	2014-08-18	39	M	Health worker	Isaka	WATSI KENGO	BOENDE	2014-08-04		S32	2014-08-04	Y	N	Y	Y	Y	Y	Y	N	N	Y	N	N	N	N	N	Y	N	N	N		y		N		Deceased	Deceased	2014-08-19
BOE_006	+	–				–	probable EVD	Alive	2014-08-21	32	M	Driver	Isaka	WATSI KENGO	BOENDE	2014-08-07	2014-08-12	S32	2014-08-04	Y	N	Y	Y	Y	Y	Y	Y	Y	Y	N	N	N	N	N	N	Y	Y	N		y		Y	WATSHI NKENGO	Alive	Alive
BOE_007	+	+	+	36.2	62459.4	+	confirmed EVD	Deceased	2014-08-21	30	M	Health worker	Isaka	WATSI KENGO	BOENDE	2014-08-07		S32	2014-08-04	Y	Y	Y	Y	Y	Y	Y	Y	Y	Y	N	N	N	N	N	Y	Y	Y	N		Y		Y	WATSHI NKENGO	Deceased	Deceased	2014-08-23
BOE_008	NT	–				–	indeterminate EVD	Deceased	2014-08-22	29	F	Cultivator	Inkana Mongo	LOKOLIA	BOENDE	2014-08-10		S32	2014-08-04	Y	Y	Y	N	Y	Y	Y	N	N	N	Y	N	N	N	N	Y	Y	N	N		Y		N		Deceased	Deceased	2014-08-15
BOE_009	NT	–				–	indeterminate EVD	Deceased	2014-08-13	40	F	Unknown	Lokolia	LOKOLIA	BOENDE	2014-08-13		S33	2014-08-11	Y	N	N	N	N	N	N	N	N	N	N	N	N	N	N	Y	N	N	N		Y		N		Deceased	Deceased	2014-08-20
BOE_010	NT	–				–	indeterminate EVD	Deceased	2014-08-14	35	F	Unknown	Efele	WATSI KENGO	BOENDE	2014-08-14		S33	2014-08-11	Y	N	N	N	N	N	N	N	N	N	N	N	N	N	N	Y	N	N	N		Y		N		Deceased	Deceased	2014-08-14
BOE_011	NT	+	+	26.4	3.30745e+07	+	confirmed EVD	Deceased	2014-08-16	0.1	F	Unknown	Efele	WATSI KENGO	BOENDE	2014-08-16		S33	2014-08-11	Y	N	N	N	N	N	N	N	N	N	N	N	N	N	N	Y	N	N	N		Y		N		Deceased	Deceased	2014-08-15
BOE_012	+	–				–	probable EVD	Alive	2014-08-20	36	M	Hunter and Preacher	Inkana Mongo	LOKOLIA	BOENDE	2014-08-11		S33	2014-08-11	Y	N	Y	N	Y	Y	Y	Y	Y	N	N	N	N	N	N	Y	N	N	N		Y	2014-08-20	Y	LOKOLIA	Alive	Alive	2014-09-10
BOE_013	+	+	+	33.3	399621	+	confirmed EVD	Alive	2014-08-21	36	F	Cultivator	Mondjoku	WATSI KENGO	BOENDE	2014-08-11		S33	2014-08-11	Y	Y	Y	Y	Y	Y	N	Y	N	Y	N	N	N	N	N	N	N	N	Y	Menstrual bleeding	Y		Y	WATSHI NKENGO	Alive	Alive
BOE_014	NT	–				–	indeterminate EVD	Deceased	2014-08-22	40	M	Cultivator	Inkana Mongo	LOKOLIA	BOENDE	2014-08-11		S33	2014-08-11	Y	N	Y	N	N	Y	Y	N	N	N	Y	N	N	N	N	Y	Y	N	N		Y		N		Deceased	Deceased	2014-08-15
BOE_015	NT	+	–	34	255320	+	confirmed EVD	Alive	2014-08-21	5	F	Child	Isaka	WATSI KENGO	BOENDE	2014-08-12		S33	2014-08-11	Y	Y	N	N	N	N	N	N	N	N	N	N	N	N	N	N	N	N	N		N		Y	WATSHI NKENGO	Alive	Alive
BOE_016	+	–				+	confirmed EVD	Deceased	2014-08-20	46	M	Health worker	Inkana Mongo	LOKOLIA	BOENDE	2014-08-13		S33	2014-08-11	Y	N	Y	Y	Y	Y	Y	Y	Y	N	Y	Y	Y	Y	Y	Y	Y	Y	N		Y		Y	LOKOLIA	Deceased	Deceased
BOE_017	NT	+	–	32	918293	+	confirmed EVD	Deceased	2014-08-22	42	F	Cultivator	Ituku	LOKOLIA	BOENDE	2014-08-13		S33	2014-08-11	Y	N	Y	N	Y	N	N	N	N	Y	N	N	N	N	N	N	N	N	N		N		N		Deceased	Deceased	2014-08-17
BOE_020	+	–				–	probable EVD	Deceased	2014-08-20	32	M	Health worker	Inkana Mongo	LOKOLIA	BOENDE	2014-08-17		S33	2014-08-11	Y	Y	Y	Y	Y	Y	Y	Y	N	N	N	N	N	N	N	Y	N	N	N		Y	2014-08-20	Y	LOKOLIA	Deceased	Deceased	2014-09-02
BOE_021	NT	+	–	36.3	58587.2	+	confirmed EVD	Deceased	2014-08-21	43	F	Cultivator	Inkana Mongo	LOKOLIA	BOENDE	2014-08-19		S34	2014-08-18	Y	Y	Y	Y	Y	Y	Y	Y	Y	N	N	N	N	N	N	Y	Y	N	N	Hemoptygsis	Y		Y	LOKOLIA	Deceased	Deceased	2014-08-22
BOE_022	–	–				–	non-EVD	Alive	2014-08-21	40	F	Cultivator	Isaka	WATSI KENGO	BOENDE	2014-08-20		S34	2014-08-18	Y	N	N	N	N	N	N	N	N	N	N	N	N	N	N	N	N	N	N		N		Y	WATSHI NKENGO	Alive	Alive
BOE_023	NT	+	+	25.3	6.68708e+07	+	confirmed EVD	Deceased	2014-08-22	20	F	Student	Inkana Mongo	LOKOLIA	BOENDE	2014-08-21		S34	2014-08-18	Y	N	N	N	N	N	N	N	N	N	N	N	N	N	N	N	N	N	N		N	2014-08-22	Y	LOKOLIA	Deceased	Deceased	2014-08-02	LOKOLIA	LOKOLIA
BOE_026	NT	–				–	indeterminate EVD	Alive	2014-08-21	16	F	Student	Isaka	WATSI KENGO	BOENDE	2014-08-21	2014-08-21	S34	2014-08-18	Y	N	Y	N	Y	N	N	N	N	N	N	N	N	N	N	N	N	N	N		N		N		Alive	Alive
BOE_027	NT	–				–	indeterminate EVD	Alive	2014-08-19	2	F	Unknown	Isaka	WATSI KENGO	BOENDE	2014-08-16	2014-08-19	S33	2014-08-11	Y	N	Y	N	Y	N	N	N	N	N	N	N	N	N	N	N	N	N	N		N		N	WATSHI NKENGO	Alive	Alive
BOE_028	–	–				–	non-EVD	Alive	2014-08-22	55	F	Health worker	Mondjoku	WATSI KENGO	BOENDE	2014-08-14	2014-08-22	S33	2014-08-11	Y	N	Y	N	Y	N	N	N	N	N	N	N	N	N	N	N	N	N	N		N	2014-08-22	N	WATSHI NKENGO	Alive	Alive
BOE_029	NT	–				–	indeterminate EVD	Alive	2014-08-22	38	F	Cultivator	Mpuma Tomba	WATSI KENGO	BOENDE	2014-08-20	2014-08-22	S34	2014-08-18	Y	N	Y	N	Y	N	N	N	N	N	N	N	N	N	N	N	N	N	N		N		N		Alive	Alive
BOE_030	NT	+	NT	38.1	18513.8	–	probable EVD	Deceased	2014-08-23	47	F	Cultivator	Ituku	LOKOLIA	BOENDE	2014-08-14	2014-08-23	S33	2014-08-11	Y	N	Y	N	Y	N	N	N	N	N	N	N	N	N	N	N	N	N	N		N		N		Deceased	Deceased	2014-08-30
BOE_033	+	–				–	probable EVD	Alive	2014-08-25	19	F	Cultivator	Iyute	BOENDE MOKE	BOENDE	2014-08-18	2014-08-24	S34	2014-08-18	Y	Y	Y	Y	Y	N	N	N	Y	N	N	N	N	N	Y	N	N	N	N		Y	2014-08-24	Y	BOENDE MOKE	Alive	Alive	2014-08-29
BOE_034	+	+	–	38	19737.4	+	confirmed EVD	Alive	2014-08-19	55	F	Unknown	Ituku	LOKOLIA	BOENDE	2014-08-18	2014-08-18	S34	2014-08-18	Y	N	N	Y	N	Y	N	Y	N	N	N	N	N	N	N	N	N	N	N		N	2014-08-18	Y	LOKOLIA	Alive	Alive	2014-09-10
BOE_035	+	–				+	confirmed EVD	Deceased	2014-08-22	28	F	Trader	Ituku	LOKOLIA	BOENDE	2014-08-12	2014-08-18	S33	2014-08-11	Y	Y	Y	Y	Y	Y	Y	Y	Y	Y	Y	Y	Y	Y	Y	Y	Y	Y	Y		Y	2014-08-18	Y	LOKOLIA	Deceased	Deceased	2014-08-26	route ITUKU	ITUKU
BOE_036	NT	+	+	23.4	2.256e+08	+	confirmed EVD	Deceased	2014-08-26	43	F	Red-Cross	Ituku	LOKOLIA	BOENDE	2014-08-14	26/08/204	S33	2014-08-11	Y	N	Y	N	Y	N	N	N	N	N	N	N	N	N	N	N	N	N	N		N	2014-08-26	Y	LOKOLIA	Deceased	Deceased	2014-09-01
BOE_037	NT	+	+	35.7	86014.6	+	confirmed EVD	Deceased	2014-08-27	22	F	Student	Lokolia	LOKOLIA	BOENDE	2014-08-23	2014-08-27	S34	2014-08-18	Y	N	Y	N	Y	N	N	N	N	N	N	N	N	N	N	N	N	N	N		N	2014-08-27	Y	LOKOLIA	Deceased	Deceased	2014-08-27
BOE_038	NT	–				–	indeterminate EVD	Deceased	2014-08-27	34	F	Cultivator	Ituku	LOKOLIA	BOENDE	2014-08-24	2014-08-27	S34	2014-08-18	Y	N	Y	N	Y	N	N	N	N	N	N	N	N	N	N	Y	Y	N	N		Y	2014-08-27	Y	LOKOLIA	Deceased	Deceased	2014-08-28
BOE_039	+	+	NT	36.2	62459.4	+	confirmed EVD	Deceased	2014-08-27	40	F	Cultivator	Inkana Mongo	LOKOLIA	BOENDE	2014-08-22	2014-08-23	S34	2014-08-18	Y	Y	Y	Y	Y	Y	N	Y	N	N	N	N	N	N	N	N	N	N	N		N	2014-08-23	Y	LOKOLIA	Deceased	Deceased
BOE_040	NT	–				–	indeterminate EVD	Deceased	2014-08-28	54	F	Preacher	Inkana Mongo	LOKOLIA	BOENDE	2014-08-22	2014-08-27	S34	2014-08-18	Y	N	Y	N	Y	N	N	N	N	N	N	N	N	N	N	N	N	N	N		N	2014-08-27	Y	LOKOLIA	Deceased	Deceased	2014-09-01
BOE_041	NT	–				–	indeterminate EVD	Deceased	2014-08-28	5	F	Unknown	Efele	WATSI KENGO	BOENDE	2014-08-20	2014-08-28	S34	2014-08-18	Y	N	Y	N	Y	N	N	N	N	N	N	N	N	N	N	N	Y	N	N		Y	2014-08-28	Y	WATSHI NKENGO	Deceased	Deceased	2014-08-30
BOE_042	NT	–				–	indeterminate EVD	Deceased	2014-08-28	46	F	Cultivator	Efele	WATSI KENGO	BOENDE	2014-08-20	2014-08-28	S34	2014-08-18	Y	N	Y	N	Y	N	N	N	N	N	N	N	N	N	N	N	N	N	N		N	2014-08-28	Y	WATSHI NKENGO	Deceased	Deceased
BOE_043	NT	–				–	indeterminate EVD	Alive	2014-08-28	12	F	Unknown	Efele	WATSI KENGO	BOENDE	2014-08-20	2014-08-28	S34	2014-08-18	Y	Y	Y	Y	Y	Y	Y	Y	Y	N	N	N	N	N	N	Y	N	N	N		Y	2014-08-28	Y	WATSHI NKENGO	Alive	Alive
BOE_044	NT	–				–	indeterminate EVD	Deceased	2014-08-29	50	F	Cultivator	Momboyo moke	LOKOLIA	BOENDE	2014-08-24		S34	2014-08-18	Y	N	Y	N	Y	N	N	N	N	N	N	N	N	N	N	N	Y	N	N		Y		Y	LOKOLIA	Deceased	Deceased	2014-08-28	Route	LOKOLIA
BOE_045	+	–				–	confirmed EVD	Deceased	2014-08-23	65	F	Housewife	Iyute	BOENDE MOKE	BOENDE	2014-08-18	2014-08-23	S34	2014-08-18	Y	Y	Y	N	Y	Y	N	Y	Y	N	N	N	N	N	N	N	N	N	N		N	2014-08-23	Y	BOENDE MOKE	Deceased	Deceased	2014-08-29	Route
BOE_046	+	–				–	confirmed EVD	Deceased	2014-08-28	53	F	Cultivator	Cité de Boende	BOENDE CITE	BOENDE	2014-08-26	2014-08-28	S35	2014-08-25	Y	N	Y	N	Y	N	N	N	N	N	N	N	N	N	N	N	N	N	N		N	2014-08-30	Y	HGR BOENDE	Deceased	Deceased	2014-09-02
BOE_048	NT	–				+	probable EVD	Deceased	2014-08-30	34	F	Cultivator	Bokema	MONDOMBE	BOENDE	2014-08-23	2014-08-30	S34	2014-08-18	Y	N	Y	N	Y	N	N	N	N	N	N	N	N	N	N	N	N	N	N		N	2014-08-30			Deceased	Deceased	2014-09-01
BOE_049	NT	–				–	indeterminate EVD	Deceased	2014-08-30	42	F	Cultivator	Inkana Mongo	LOKOLIA	BOENDE	2014-08-29	2014-08-30	S35	2014-08-25	Y	N	Y	N	Y	N	N	N	N	N	N	N	N	N	N	N	N	N	N		N				Deceased	Deceased	2014-08-30
BOE_050	NT	–				–	indeterminate EVD	Deceased	2014-08-30	28	F	Unknown	Cité de Boende	BOENDE CITE	BOENDE	2014-08-25	2014-08-30	S35	2014-08-25	Y	N	Y	N	N	N	N	N	N	N	N	N	N	N	N	Y	N	N	N		Y	2014-08-30	Y	HGR BOENDE	Deceased	Deceased	2014-09-17
BOE_051	NT	–				–	indeterminate EVD	Alive	2014-09-04	27	F	Unknown	Cité de Boende	BOENDE CITE	BOENDE	2014-09-04	2014-09-04	S36	2014-09-01	Y	N	N	N	Y	N	N	N	N	N	N	N	N	N	N	N	N	N	N		N	2014-09-04		HGR BOENDE	Alive	Alive
BOE_052	NT	–				–	indeterminate EVD	Alive	2014-08-22	9	F	Child	Ituku	LOKOLIA	BOENDE	2014-08-19		S34	2014-08-18	Y	N	N	N	N	N	N	N	N	N	N	N	N	N	N	N	N	N	N		N		N		Alive	Alive
BOE_053	NT	+	NT	35.4	104221	–	probable EVD	Alive	2014-08-22	50	F	Cultivator	Ituku	LOKOLIA	BOENDE	2014-08-21		S34	2014-08-18	Y	N	N	N	N	N	N	N	N	N	N	N	N	N	N	N	N	N	N		N		N		Alive	Alive
BOE_054	NT	–				–	indeterminate EVD	Deceased	2014-08-22	23	F	Cultivator	Ituku	LOKOLIA	BOENDE	2014-08-20		S34	2014-08-18	Y	N	N	N	N	N	N	N	N	N	N	N	N	N	N	N	N	N	N		N		N		Deceased	Deceased
BOE_055	NT	+	NT	34.8	153012	–	probable EVD	Deceased	2014-08-19	52	F	Cultivator	Ituku	LOKOLIA	BOENDE	2014-08-19	2014-08-19	S34	2014-08-18	N	N	Y	N	Y	N	N	N	N	N	N	N	N	N	N	Y	N	N	N		Y	2014-08-19	Y	LOKOLIA	Deceased	Deceased	2014-08-23
BOE_056	NT	–				–	indeterminate EVD	Alive	2014-08-25	56	F	Director of primary school	Ilenge	BOENDE MOKE	BOENDE	2014-08-21	2014-08-24	S34	2014-08-18	Y	N	Y	N	Y	N	N	N	N	N	N	N	N	N	N	N	Y	N	N		Y	2014-08-24	Y	LOKULA	Alive	Alive	2014-08-25	LOKULA	ILENGE NGANDA
BOE_057	NT	–				–	indeterminate EVD	Alive	2014-08-25	52	F	Cultivator	Iyute	BOENDE MOKE	BOENDE	2014-08-10	2014-08-24	S32	2014-08-04	Y	N	Y	N	Y	N	N	N	N	N	N	N	N	N	N	N	N	N	N		N	2014-08-24	Y	BOENDE MOKE	Alive	Alive
BOE_058	NT	–				–	indeterminate EVD	Deceased	2014-08-22	34	F	Unknown	Bokalia	LOKOLIA	BOENDE	2014-08-20	2014-08-22	S34	2014-08-18	Y	N	Y	N	Y	N	N	N	N	N	N	N	N	N	Y	N	N	N	N		Y	2014-08-22	Y	LOKOLIA	Deceased	Deceased	2014-08-25	LOKOLIA	LOKOLIA
BOE_059	NT	–				–	indeterminate EVD	Unknown	?	?	F	Unknown	Unknown	Unknown	Unknown	Unknown	Unknown	Unknown	Unknown	Unknown	Unknown	Unknown	Unknown	Unknown	Unknown	Unknown	Unknown	Unknown	Unknown	Unknown	Unknown	Unknown	Unknown	Unknown	Unknown	Unknown	Unknown	Unknown	Unknown	Unknown	Unknown	Unknown	Unknown	Unknown	Unknown	Unknown	Unknown	Unknown
BOE_060	+	–				–	probable EVD	Deceased	2014-09-03	56	F	Hunter	Lokolia	LOKOLIA	BOENDE	2014-08-26	3014-09-03	S35	2014-08-25	Y	Y	Y	N	N	Y	Y	N	Y	N	N	N	N	N	N	Y	N	N	N		Y	2014-09-03	Y	LOKOLIA	Deceased	Deceased	2014-09-07
BOE_061	+	–				–	probable EVD	Deceased	2014-09-05	42	F	Unknown	Ituku	LOKOLIA	BOENDE	2014-09-02	2014-09-05	S36	2014-09-01	Y	N	Y	Y	Y	Y	Y	Y	Y	N	N	N	N	N	N	N	N	N	N		N	2014-09-05	Y	CS LOKOLIA	Deceased	Deceased	2014-09-09
BOE_062	+	–				–	probable EVD	Alive	2014-09-05	47	F	Unknown	Bokalia	LOKOLIA	BOENDE	2014-09-05	2014-09-05	S36	2014-09-01	Y	Y	Y	N	Y	Y	Y	N	N	N	N	N	N	N	N	Y	Y	N	N		Y	2014-09-05	Y	CS LOKOLIA	Alive	Alive	2014-09-15
BOE_063	+	+	NT	35.1	126282	–	confirmed EVD	Alive	2014-09-04	25	F	Housewife	Inkana Mongo	LOKOLIA	BOENDE	2014-09-03	2014-09-04	S36	2014-09-15	N	N	N	N	N	N	N	N	N	N	N	N	N	N	N	N	N	N	N		N				Alive	Alive
BOE_064	–	+	NT	40.9	3084.89	+	confirmed EVD	Alive	2014-09-07	3	F	Child	Inkana Mongo	LOKOLIA	BOENDE	2014-09-06	2014-09-07	S36	2014-09-15	Y	N	N	N	N	N	N	N	N	N	N	N	N	N	N	N	N	N	N		N				Alive	Alive
BOE_065	–	+	+	29.1	5.87533e+06	+	confirmed EVD	Alive	2014-09-05	34	F	Housewife	Inkana Mongo	LOKOLIA	BOENDE	2014-09-03		S36	2014-09-15	N	N	Y	N	N	N	N	N	N	N	N	N	N	N	N	N	N	N	N		N				Alive	Alive
BOE_066	–	–				–	non-EVD	Alive	2014-09-08	14	F	Student	Isaka	WATSI KENGO	BOENDE	2014-09-08	2014-09-08	S37	2014-09-08	Y	N	N	N	N	N	N	N	N	N	N	N	N	N	N	N	N	N	N		N				Alive	Alive
BOE_067	+	–				–	probable EVD	Deceased	2014-09-08	18	F	Cultivator	Bolenge	LOKOLIA	BOENDE	2014-09-04	2014-09-08	S36	2014-09-01	Y	N	N	N	Y	Y	N	Y	N	N	N	N	N	N	N	N	N	N	N		N	2014-09-08	Y	CS LOKOLIA	Deceased	Deceased	2014-09-11
BOE_068	+	–				–	probable EVD	Deceased	2014-09-07	54	F	Housewife	Bosanga	BOENDE MOKE	BOENDE	2014-08-30		S35	2014-08-25	Y	N	Y	Y	Y	Y	N	N	N	N	N	N	N	N	N	N	N	N	N		N		N		Deceased	Deceased	2014-09-06	BOSANGA	EEMBE
BOE_069	+	+	+	33.6	329810	+	confirmed EVD	Deceased		32	F	Housewife	Bokuka	BOKONGO	BOENDE	2014-08-31		S35	2014-08-25	Y	N		N		N	N	N	N	N	N	N	N	N	N	N	N	N	N		N		N		Deceased	Deceased	2014-09-09	BOKUKA	BONGOYI
BOE_070	+	+	+	24.4	1.18957e+08	+	confirmed EVD	Deceased	2014-09-08	39	F	Housewife	Isaka	WATSI KENGO	BOENDE	2014-08-26	2014-09-08	S35	2014-08-25	Y	Y	Y	Y	Y	Y	N	N	N	N	N	N	N	N	N	N	N	N	N		N	2014-09-08	Y	CTE LOKOLIA	Deceased	Deceased	2014-09-15	CTE LOKOLIA
BOE_073	NT	–				+	probable EVD	NA	?	?	F	Unknown	Unknown	Unknown	Unknown	Unknown	Unknown	Unknown	Unknown	Unknown	Unknown	Unknown	Unknown	Unknown	Unknown	Unknown	Unknown	Unknown	Unknown	Unknown	Unknown	Unknown	Unknown	Unknown	Unknown	Unknown	Unknown	Unknown	Unknown	Unknown	Unknown	Unknown	Unknown	Unknown	Unknown	Unknown	Unknown	Unknown
BOE_074	–	–				–	non-EVD	Alive	2014-08-23	37	F	Hunter	Boende II Nsele	BOENDE CITE	BOENDE	2014-08-22	2014-08-23	S34	2014-08-18	N	N	N	N	N	N	N	N	N	N	N	N	N	N	N	N	N	N	N		N		d	HGR BOENDE	Alive	Alive
BOE_075	–	–				–	non-EVD	Alive	2014-08-21	43	F	Health worker	Isaka	WATSI KENGO	BOENDE	2014-08-01	2014-08-12	S31	2014-07-28	Y	N	N	N	N	N	N	N	N	N	N	N	N	N	N	N	N	N	N		N		Y	WATSHI NKENGO	Alive	Alive
BOE_076	–	–				–	non-EVD	Alive	2014-08-20	32	F	Hunter	Inkana Mongo	LOKOLIA	BOENDE	2014-08-15		S33	2014-08-11	Y	N	N	N	N	N	N	N	N	N	N	N	N	N	N	N	N	N	N		N		Y	LOKOLIA	Alive	Alive
BOE_077	–	–				–	non-EVD	Alive	2014-08-26	33	F	Unknown	Boende II Nsele	BOENDE CITE	BOENDE	2014-08-20	2014-08-26	S34	2014-08-18	Y	N	Y	N	Y	N	N	N	N	N	N	N	N	N	N	N	N	N	N		N	2014-08-26	Y	HGR BOENDE	Alive	Alive
BOE_078	–	+	+	36.5	51548.2	+	confirmed EVD	Alive	2014-08-22	9	F	Child	Ituku	LOKOLIA	BOENDE	2014-08-19		S34	2014-08-18	Y	N	N	N	N	N	N	N	N	N	N	N	N	N	N	N	N	N	N		N		N		Alive	Alive
BOE_079	–	–				+	probable EVD	Deceased	2014-08-22	50	F	Cultivator	Ituku	LOKOLIA	BOENDE	2014-08-21		S34	2014-08-18	Y	N	N	N	N	N	N	N	N	N	N	N	N	N	N	N	N	N	N		N		N		Deceased	Deceased
BOE_084	NT	+	+	27.6	1.53446e+07	+	confirmed EVD	Unknown	Unknown	Unknown	Unknown	Unknown	Unknown	Unknown	Unknown	Unknown	Unknown	Unknown	Unknown	Unknown	Unknown	Unknown	Unknown	Unknown	Unknown	Unknown	Unknown	Unknown	Unknown	Unknown	Unknown	Unknown	Unknown	Unknown	Unknown	Unknown	Unknown	Unknown	Unknown	Unknown	Unknown	Unknown	Unknown	Unknown	Unknown	Unknown	Unknown	Unknown
BOE_086	NT	–				–	indeterminate EVD	Unknown	Unknown	Unknown	Unknown	Unknown	Unknown	Unknown	Unknown	Unknown	Unknown	Unknown	Unknown	Unknown	Unknown	Unknown	Unknown	Unknown	Unknown	Unknown	Unknown	Unknown	Unknown	Unknown	Unknown	Unknown	Unknown	Unknown	Unknown	Unknown	Unknown	Unknown	Unknown	Unknown	Unknown	Unknown	Unknown	Unknown	Unknown	Unknown	Unknown	Unknown
BOE_087	NT	–				–	indeterminate EVD	Unknown	Unknown	Unknown	Unknown	Unknown	Unknown	Unknown	Unknown	Unknown	Unknown	Unknown	Unknown	Unknown	Unknown	Unknown	Unknown	Unknown	Unknown	Unknown	Unknown	Unknown	Unknown	Unknown	Unknown	Unknown	Unknown	Unknown	Unknown	Unknown	Unknown	Unknown	Unknown	Unknown	Unknown	Unknown	Unknown	Unknown	Unknown	Unknown	Unknown	Unknown
